# Supplementary material for: Evaluating the Immunogenicity of a Recombinant Bacillus subtilis Expressing LTB-Fused Protective Antigen of Transmissible Gastroenteritis Virus in a Murine Model
Source: Biology (Basel). 2026 Jan 7;15(2):116. doi: 10.3390/biology15020116 (PMC12838399; doi:10.3390/biology15020116)
Supplement: Supplementary file 1 [file biology-15-00116-s001.zip]

Archive with 1 entries (1 files):
- biology-4043103-supplementary.pdf
